# Supplementary material for: Uncovering novel MHC alleles from RNA-Seq data: expanding the spectrum of MHC class I alleles in sheep
Source: BMC Genom Data. 2023 Jan 3;24:1. doi: 10.1186/s12863-022-01102-5 (PMC9809118; doi:10.1186/s12863-022-01102-5)
Supplement: Supplementary file 6 — Additional file 6: Supplementary file S1. Sequence file containing all new ovine MHC class I sequences in fasta format. [file 12863_2022_1102_MOESM6_ESM.fas]

>LfL2001
GGCTCCCACTCCCTGAGGTATTTCCTCACCGCCGTGTCCCGGCCGGGCCTCGGGGAGCCC
CGCTTCATCATCGTCGGCTACGTGGACGACACGCAGTTCGTGCGGTTCGACAGCGACGCC
CCGCATCCAAGGTTGGAGCCGCGGACGCGGTGGATAGAGCAGGAGGGGCCGGAGTATTGG
GATGAGGAGACGCGGATAGCCAAGGACGGCATACAGACTTTCCGAGCGAACCTGAACACC
CTGCGCGGCTACTACAACCAGAGCGAGGCCGGGTCTCACACCCTCCAGAATATGCACGGC
TGTGGCGTGGGGCCGGACGGGCGTCTTCTCCGCGGGTATGAGCAGTTCGGCTACGACGGC
AGAGATTACATCGCCCTGAACGAGGACCTGCGCTCCTGGACCGCGGCGGACACGGCGGCT
CGGATCACCCAGCGCAAGTGGGAGGCGTTAGGTGCTGCGGAGGAACAAAGGAACTACTTT
GAGGGCAAGTGTGTGAACTTGCTCCGCAGACACCTGGAGAACGGGAAGGACACGCTGCTG
CGCACAAAC
>LfL2003
GGCTCCCACTCCATGAGGTATTTCAGCACCGCCGTGTCCCGGCCCGGCCTCGGGGAGCCC
CGCTTCATCGCCGTCGGCTACGTGGACGACACGCAGTTCGTGCGGTTCGACAGCGACGCC
CGGGATCCGAGGATGGAGCCGCGGGCGCGGTGGGTGGAGCAGGAGGGGCCGGAGTATTGG
GATCGGGAGACGCAGATACAAAAGGACACCGCACAGACTTTCCGAGCGAACCTGAACAAC
CTGCGCGGCTACTACAACCAGAGCGAGGCCGGGTCTCACACCGTCCAGTGGATGTACGGC
TGCGACGTGGGGCCGGACGGGCGTCTCCTCCGCGGGTTCATGCAGTACGGCTACGACGGC
AGAGATTACCTCGCCCTGAACGAGGACCTGCGCTCCTGGACCGCGGCGGACACGGCGGCT
CAGATCTCCAAGCGCAATGCTGAGGCGGCAGGTGAGGCGGCGCGTGTGAGGATCTACCTG
GAGGGCCGGTGCGTGGAGTGGCTCCGCAGATACCTGGAGACCGGGAAGGACACGCTGCTG
CGCGCAGAC
>LfL2004
GGCTCCCACTCCCTGAGATATTTCTACACCGCCGTGTCCCGGCCCGGCCTCGGGGAGCCC
CGCTTCATCGCCGTCGGCTACGTGGACGACACGCAGTTCGTGCGGTTCGACAGCGACGCC
CGGAATCCGAGGATGGAGCCGCGGGCGCGGTGGGCGGAGCAGGAGGGGCCGGAGTATTGG
GATCGAAACACGAGAATCTACAAGGACACCGCACAGACTTACCGAGCGAGCCTGAACACC
CTGCGCGGCTACTACAACCAGAGCGAGGCCGGGTCTCACACCGTCCAGGAGATGTACGGC
TGCGAAGTGGGGCCGGACGGGCGTCTCCTCCGCGGGTACAGTCAGTACGGCTACGACAGC
AGAGATTACATCGCCCTGAACGAGGACCTGCGCTCCTGGACCGCGGCGGACACGGCGGCT
CAGATCTCCAAGCGCAAGTGGGAGGCAGCAGGTGAGGCGGAGGCACGCAGGAACTACCTG
GAGGGCCGGTGCGTGGAGTGGCTGCGCAGATACCTTGAGAAAGGGAAGCACACGCTGCTG
CGCGCAGAC
>LfL2005
GGCTCCCACTCCATGAGGTATTTCAGCACCGCCGTGTCCCGGCCCGGCCTCGGGGAGCCC
CGGTACCTGGAAGTCGGCTACGTGGACGACACGCAGTTCGTGCGGTTCGACAGCGACGCC
CCGGATCCGAAGATGGAGCCGCGGGCGCCGTGGATGGAGCAGGAGGGGCCGGAGTATTGG
GATCGGAACACGCGAAGGGCCAAGGGCAACGCACAGACTTTCCGAGTGGGCCTGAACAAC
CTGCGCGGCTACTACAACCAGAGCGAGGCCGGGTCTCACACCTGGCAGTGGATGTACGGC
TGCTACGTGGGGCCGGACGGGCGTCTCCTCCGCGGGTTCATGCAGTTCGGCTACGACGGC
AGAGATTACATCGCCCTGAACGAGGACCTGCGCTCCTGGATCGCGGCGGAGACAGAGGCT
CAGATCACCAAGCGCAAGTGGGAGGCGGCAGGTGAGGCGCAGGCACAGAGGAACTACCTG
GAGGGCACGTGCGTGGAGTGGCTCCGCAGATACCTGGAGAACGGGAAGGACACGCTGCAG
CGCGCAGAC
>LfL2006
GGCCCTCACTCCCTGAGGTATATCCTCACCGCCGTGTCCCGGCCCGGCCTCGGGGAGCCC
CGCTTCATCATCGTCGGCTACGTGGACGACACGCAGTTCGTGCGGTTCGACAGCGACGCC
CGGGATCCGAGGATGGAGCCGCGGGCGCGGTGGATGGAGCAGGAGGGGCCGGAGTATTGG
GATCAGGAGACGCGATTAGCCAAGGGCAACGCACAGAATTACCGAGTGAGCCTGAACAAC
CTGCGCGGCTACTACAACCAGAGCGAGGCCGGGTCTCACACCTTCCAGCGGATGTGCGGC
TGCGACGTGGGGCCTGACGGGCGTCTCCTCCGCGGGTTCTGGCAGTCCGCCTACGACGGC
AGAGATTACCTCGCCCTGAACCAGGACCTGCGCTCCTGGACCGCGGCGGACACGGCGGCT
CAGATCTCCAAGCGCAAGTGGGAGAAGGAAGGTGAGGCGGAGAGATTCAGAAACTACGTG
GAGGGCCGGTGCGTGGAGGGGCTCCGCAGAAAGCTGGAGATCGGGAAGGACACGCTGCTG
CGCGCAGAG
>LfL2008
GGCCCCCACTCCCTGAGGTATTTCCTCACCGCCGTGTCCCGGCCCGGCCGCGGGGAGCCC
CGCTTCATCGCCGTCGGCTACGTGGACGACACGCAGTTCGTGCGGTTCGACAGCGACGCC
CCGGATCCGAGGATGGAGCCGCGGGCGCGCTGGGTGGAGCAGGAGGGGCCGGAGTATTGG
GATCGGGAGACACGAAAGGCCAACGATGACGCACAGACTTTCCGAGTGAACCTGAACACC
CTGCGCGGCTACTACAACCAGAGCGAGGCCGGGTCTCACACCCTCCAGTGTATGTACGGC
TGCGACGTGGGGCCGGACGGGCTTCTCCTCCGCGGGTTCATGCAGTACGGCTACGACGGC
AGAGATTACATCGCCCTGAACGAGGACCTGCGCTCCTGGACCGCGGCGGACACGGCGGCT
CAGATCTCCAAGCACAATGCTGTGGTGGCAGGTGCTGCGGATCACTACAGGAACTACCTG
GTGGGCGAGTGCGTGGAGTGGCTCCTCAGACACCTGGAGACCGGGAAGGACACGCTGCTG
CGCGCAGAC
>LfL2011
GGCCCCCACTCCATGAGGTATTTCAGCACCGCCGTGTCCCGGCCCGGCCTCGGGGAGCCC
CGGTACCTGGAAGTCGGCTACGTGGACGACACGCAGTTCGTGCGGTTCGACAGCGACGCC
CCGGATCCGAAGATGGAGCAGAGGGCGCCGTGGATGGAGCAGGTGGGGCCGGAGTATTGG
GATCAGGAGACGCGAAGGGCCAAGGGCAACGCACAGAGTTTCCGAGCGAGCCTGAACAAC
CTGCGCGGCTACTACAACCAGAGCGAGGCCGGGTCTCACACCTGGCAGTGGATGTACGGC
TGCTACGTGGGGCCGGACGGGCGTCCCCTCCGCGGGTTCATGCAGTACGGCTACGACGGC
AGAGATTACATCGCCCTGAACGAGGACCTGCGCTCCTGGACCGCGGCGGAGACAGAGGCT
CAGATCACCCAGCGCAAGTGGGAGGCGGCAGGTGAGGCGGAGAGATTCAGAAACTACCTG
GAGGGCCGGTGCGTGGAGTGGCTGCGCAGATACCTGGAGATCGGGAAGGACACGCTGCAG
CGCGCAGAC
>LfL2012
GGCCCCCACTCCCTGAGGTATTTCCTCACCGCCGTGTCCCGGCCCGGCCGCGGGGAGCCC
CGCTTCATCGCCGTCGGCTACGTGGACGACACGCAGTTCGTGCGGTTCGACAGCGACGCC
GCGGATCCGAGGATGGAGCCGCGGGCGCGGTGGGTGGAGCAGGAGGGGCCGGAGTATTGG
GATCGGGAGACACGAAAGGCCAACGATGACGCACAGACTTTCCGAGTGAACCTGAACACC
CTGCGCGGCTACTACAACCAGAGCGAGCCCGGGTCTCACACCCTCCAGTGTATGTACGGC
TGCGACGTGGGGCCGGACGGGCTTCTCCTCCGCGGGTTCATGCAGTACGGCTACGAGGGC
AGAGAGTACATCGCCCTGAACGAGGACCTGCGCTCCTGGACCGCGGCGGACACGGCGGCT
CAGATCTCCAAGCACAATGCTGAGGCGGCAGGTGCTGCGGATCACTACAGGAACTACCTG
GTGGGCGAGTGCGTGGAGTGGCTCCGCAGACACCTGGAGACCGGGAAGGACACGCTGCAG
CGCGCAGAC
>LfL2013a
GGCTCCCACTCCCTGAGGTATTTCCTCACCGCCGTGTCCCGGCCGGGCCTCGGGGAGCCC
CGCTTCATCATCGTCGGCTACGTGGACGACACGCAGTTCCTGCGGTTCGACAGCGACGCC
CCGCATCCAAGGTTGGAGCCGCGGACGCGGTGGATAGAGCAGGAGGGGCCGGAGTATTGG
GATGAGGAGACGCGGATAGCCAAGGACGGCATACAGACTTTCCGAGTGGGCCTGAACACC
CTGCGCGGCTACTACAACCAGAGCGAGGCCGGGTCTCACACCCTCCAGAATATGCACGGC
TGTGGCGTGGGGCCGGACGGGCGTCTCCTCCGCGGGTTCATGCAGTTCGGCTACGACGGC
AGAGATTACATCGCCCTGAACGAGGACCTGCGCTCCTGGACCGCGGCGGACACGGCGGCT
CGGATCACCCAGCGCAAGTGGGAGGCGTTAGGTGCTGCGGAGGAACAAAGGAACTACTTT
GAGGGCAAGTGTGTGAACTTGCTCCGCAGACACCTGGAGAACGGGAAGGACACGCTGCTG
CGCACAAAC
>LfL2013e
GGCTCCCACTCCCTGAGGTATTTCCTCACCGCCGTGTCCCGGCCGGGCCTCGGGGAGCCC
CGCTTCATCATCGTCGGCTACGTGGACGACACGCAGTTCCTGCGGTTCGACAGCGACGCC
CCGCATCCAAGGTTGGAGCCGCGGACGCGGTGGATAGAGCAGGAGGGGCCGGAGTATTGG
GATGAGGAGACGCGGATAGCCAAGGACGGCATACAGACTTTCCGAGCGAACCTGAACACC
CTGCGCGGCTACTACAACCAGAGCGAGGCCGGGTCTCACACCCTCCAGAATATGCACGGC
TGTGGCGTGGGGCCGGACGGGCGTCTCCTCCGCGGGTTCATGCAGTTCGGCTACGACGGC
AGAGATTACATCGCCCTGAACGAGGACCTGCGCTCCTGGACCGCGGCGGACACGGCGGCT
CGGATCACCCAGCGCAAGTGGGAGGCGTTAGGTGCTGCGGAGGAACAAAGGAACTACTTT
GAGGGCAAGTGTGTGAACTTGCTCCGCAGACACCTGGAGAACGGGAAGGACACGCTGCTG
CGCACAAAC
>LfL2014
GGCCCCCACTCCCTGAGGTATGTCTACACCGCCGTGTCCCGGCCCGGCCTCGGGGAGCCC
CGCTTCATCGCCGTCGGCTACGTGGACGACACGCAGTTCGTGCGGTTCGACAGCGACGCC
CGGAATCCGAGGATGGAGCCGCGGGCGCGGTGGATGGAGCAGGAGGGGCCGGAGTATTGG
GATCAGGAGACGCAGGGAATTAAGGACGCCGCACTGACTTTCCGAGCGAACCTGAACACC
GCACTCGGCTACTACAACCAGAGCGAGGCCGGGTCTCACACCGTCCAGCGGATGTACGGC
TGCGACGTGGGGCCGGACGGGCGTCTCCTCCGCGGGTACAGTCAGTACGGCTACGACGGC
AGAGATTATATCGCCCTGAACGAGGACCTGCGCTCCTGGACCGCGGCGGACACGGCGGCT
CAGATCACCCAGCGCAAGTGGGAGAAGGAAGGTGCGGCGGAGGCACACAGGAACTACCTG
GAGGGCCTGTGCGTGGAGTGGCTCCGCAGATACCTGGAGACCGGGAAGGACACGCTGCTG
CGCGCAGAC
>LfL2015
GGCTCCCACTCCCTGAGATATTTCTACACCGCCGTGTCCCGGCCCGGCCTCGGGGAGCCC
CGCTTCATCGCCGTCGGCTACGTGGACGACACGCAGTTCGTGCGGTTCGACAGCGACGCC
CCGAATCCGAGGATGGAGCCGCGGGCGCGGTGGGTGGAGCAGGAGGGGCCCGAGTATTGG
GATCTGAACACGCGGAGAACGAAGGACGCCGCACAGACTTTCCGAGCGAACCTGAACAAC
CTGCGCGGCTACTACAACCAGAGCGAGGCCGGGTCTCACACCGTCCAGGAGATGTACGGC
TGCGACGTGGGGCCGGACGGGCGTCTCCTCCGCGGGTACAGTCAGTACGGCTACGACGGC
AGAGATTATATCGCCCTGAACGAGGACCTGCGCTCCTGGACCGCGGCGGACACGGCGGCT
CAGATCTCCAAGCGCAAGTTTGAGCAGCGCGGTGCTGCGGACCGTGTGAGACACTACCTG
AACCGCGAGTGCGTGGAGGGGCTCCGCAGATACCTGGAGAACGGGAAGGACACGCTGCTG
CGCGCAGAC
>LfL2016
GGCCCCCACTCCATGAGGTATTTCAGCACCGCCGTGTCCCGGCCCGGCCGCGGGGAGCCC
CGGTACCTGGAAGTCGGCTACGTGGACGACACGCAGTTCGTGCGGTTCGACAGCGACGCC
CCGGATCCGAAGATGGAGCAGAGGGCGCCGTGGATGGAGCAGGTGGGGCCGGAGTATTGG
GATCGGAACACGCGAAACGCCAAGGGCACCGCACAGACTTTCCGAGTGAACCTGAACACC
GCACTCAGCTACTACAACCAGAGCGAGGCCGGGTCTCACACCGTCCAGTGGATGTACGGC
TGCGAAGTGGGGCCGGACGGGCGTCTCCTCCGCGGGTACAGTCAGTTCGGCTACGACGGC
AGAGATTACATCGCCCTGAACGAGGACCTGCGCTCCTGGACCGCGGCGGACACGGCGGCT
CAGATCACCAAGCGCAAGTGGGAGAAGGAAGGTGCGGCGGAGGGACACAGGAACTACCTG
GAGGGCACGTGCGTGGAGTGGCTCCGCAGACACCTGGAGAACGGGAAGGACACGCTGCTG
CGCGCAGAC
>LfL2017
GGCTCCCACTCCCTGAGGTATTTCCTCACCGCCGTGTCCCGGCCCGGCCGCGGGGAGCCC
CGGTACCTGGAAGTCGGCTACGTGGACGACACGCAGTTCGTGCGGTTCGACAGCGACGCC
CCGGATCCGAAGATGGAGCCGCGGGCGCGGTGGGTGGAGCAGGAGGGGCCGGAGTATTGG
GATCAGGAGACGCGATCAGCCAAGGGCCACGCACAGATTTTCCGAGTGAGCCTGAACATC
CTGCGCGGCTACTACAACCAGAGCGAGGCCGGGTCTCACACCTGGCAGTGGATGGTCGGC
TGCTACGTGGGGCCGGACGGGCGTCCCCTCCGCGGGTACAGTCAGTTCGGCTACGACGGC
AGAGATTACCTCGCCCTGAACGAGGACCTGCGCTCCTGGACCGCGGCGGACGCGGCGGCT
CAGATCTCCAAGCGCAAGTGGGAGGCGGCAGGTGAGGCGGAGAGATTCAGAAACTACCTG
GAGGGCCGGTGCGTGGAGTGGCTCCGCAGATACCTGGAGACCGGGAAGGACACGCTGCTG
CGCGCAGAC
>LfL2020
GGCCCCCACTCCATGAGGTATTTCAGCACCGCCGTGTCCCGGCCCGGCCGCGGGGAGCCC
CGGTACCTGGAAGTCGGCTACGTGGACGACACGCAGTTCGTGCGGTTCGACAGCGACGCC
CCGGATCCGAAGATGGAGCAGAGGGCGCCGTGGATGGAGCAGGTGGGGCCGGAGTATTGG
GATCAGGAGACGCGAAGGGCCAAGGACACCGCACAGACTTTCCGAGTGAACCTGAACACC
GCACTCGGCTACTACAACCAGAGCGAGGCCGGGTCTCACACCTTCCAGTGGATGTACGGC
TGCGAAGTGGGGCCGGACGGGCGTCTCCTCCGCGGGTTCATGCAGTACGGCTACGACGGC
AGAGATTACATCGCCCTGAACGAGGACCTGCGCTCCTGGACCGCGGCGGACACGGCGGCT
CAGGTCACCCAGCGCAAGTGGGAGAAGGAAGGTGCGGCGGACCACTACAGGAACTACCTG
GAGGGCACGTGCGTGGAGTGGCTCCTCAGATACCTGGAGAACGGGAAGGACACGCTGCAG
CGCGCAGAC
>LfL2021
GGCTCCCACTCCCTGAGGTATGTCTACACCGCCGTGTCCCGGCCCGGCCTCGGGGAGCCC
CGCTTCATCTCTGTCGGCTACGTGGACGACACGCAGTTCGTGCGGTTCGACAGCGACGCC
GCGAACCCTAGGGAAGAACCGCGGGCGCGGTGGATGGAGAAGGAGGGGCCCGAATATTGG
AATGAGCAGACGCGGATAGTCAAGACCACCGCACAGACTTTCCGAGCGAACCTGAACACC
CTGCGCGGCTACTACAACCAGAGCGAGGCCGGGTCTCACACCGTCCAGGTGATGTCCGGC
TGTGATGTGGGGCCGGACGGGCGTCTCCTCCGCGGGTATGAGCAGCACGCCTACGACGGC
AGAGATTACATCGCCCTGAACGAGGACCTGCGCTCCTGGACCGCGGCGGACACGGCGGCC
CAGATCACCCAGCGCAAGTGGGAGAAGGAGGGTGTTGCGGAGAGATTCAGAAACTACGTG
GAGGGCCGGTGCGTGGAGGGGCTCCGCAGATACCTGGAGAACGGGAAGGACACGCTGCTG
CGCGCAGAC
>LfL2022
GGCTCCCACTCCCTGAGGTATTTCCTCACCGCCGTGTCCCGGCCCGGCCTCGGGGAGCCC
CGCTTCCTCACCGTCGGCTACGTGGACGACACGCAGTTCGTGCGGTTCGACAGCGACGCC
CCGAACCCGAGGAAAGAACCGCGGGCGCGGTGGGTGGAGCAGGAGGGGCCGGAGTACTGG
GATCGCGAGACGCAAATCTCCAAGGAAAACGCACAGACTTTCCGAGTGAGCCTGACCATC
CTGCGCGGCTACTACAACCAGAGCGAGGCCGGGTCTCACACCTGGCAGCTGATGTACGGC
TGCGACGTGGGGCCGGACGGGCGTCTCCTCCGCGGGTACAGTCAGTACGGCTACGACGGC
AGAGATTACATCGCCCTGAACGAGGACCTGCGCTCCTGGACCGCGGCGGACACGGCGGCT
CAGATCACCCAGCGCAAGTGGGAGAAGGAGGGTGTTGCGGAGAGATTCAGAAACTACGTG
GAGGGCCTGTGCGTGGAGTGGCTCCGCAGATACCTGGAGAACGGGAAGGACACGCTGCTG
CGCGCAGAC
>LfL2023
GGCTCCCACTCCCTGAGGTATTTCCTCACCGCCGTGTCCCGGCCCGGCCGCGGGGAGCCC
CGCTTCATCGCCGTCGGCTACGTGGACGACACGCAGTTCGTGCGGTTCGACAGCGACGCC
CCGCATCCAAGGTTGGAGCCGCGGACGCGGTGGATAGAGCAGGAGGGGCCGGAGTATTGG
GATGAGGAGACGCGGATAGCCAAGGACGGCATACAGACTTTCCGAGCGAACCTGAACACC
CTGCGCGGCTACTACAACCAGAGCGAGGCCGGGTCTCACACCCTCCAGAATATGCACGGC
TGTGGCGTGGGGCCGGACGGGCGTCTCCTCCGCGGGTTCATGCAGTTCGGCTACGACGGC
AGAGATTACATCGCCCTGAACGAGGACCTGCGCTCCTGGACCGCGGCGGACACGGCGGCT
CGGATCACCCAGCGCAAGTGGGAGGCGTTAGGTGCTGCGGAGGAACAAAGGAACTACTTT
GAGGGCAAGTGTGTGAACTTGCTCCGCAGACACCTGGAGAACGGGAAGGACACGCTGCTG
CGCACAGAC
>LfL2024
GGCTCCCACTCCCTGAGGTATTTCCTCACCGCCGTGTCCCGGCCCGGCCGCGGGGAGCCC
CGCTTCATCGCCGTCGGCTACGTGGACGACACGCAGTTCGTGCGGTTCGACAGCGACGCC
GCGGATCCGAGGATGGAGCCGCGGGCGCGCTGGGTGGAGCAGGAGGGGCCGGAGTATTGG
GATCAGGAGACGCGATCAGCCAAGGGCCACGCACAGACTTTCCGAGTGAACCTGAACACC
GCACTCGGCCACTACAACCAGAGCGAGGCGGGGTCTCACACCTGGCAGTGGATGTCCGGC
TGCGAAGTGGGGCCGGACGGGCGTCTCCTCCGCGGGTACAGTCAGGACGCCTACGACGGC
AGAGATTACATCGCCCTGAACGAGGACCTGCGCTCCTGGACCGCGGCGGACACGGCGGCT
CAGGTCACCCAGCGCAAGTGGGAGGCGGCAGGTGAGGCGGAGAGATTCAGAAACTACGTG
GAGGGCCGGTGCGTGGAGGGGCTCCGCAGATACCTGGAGATCGGGAAGGACACGCTGCTG
CGCGCAGAC
>LfL2025
GGCTCCCACTCCCTGAGGTATGTCTACACCGGCGTGTCCCGGCCCGGCCTCGGGGAGCCC
CGCTTCATCATCGTCGGCTACGTGGACGACACGCAGTTCGTGCGGTTCGACAGCGACGCC
CCGGATCCGAGGATGGAGCCGCGGGCGCGCTGGGTGGAGCAGGAGGGGCCGGAGTATTGG
GATCAGGAGACGCGAAAGGCCAAGGACGCCGCACAGACTTTCCGAGTGAGCCTGAACAAC
CTGCGCGGCTACTACAACCAGAGCGAGGCCGGGTCTCACACCTGGCAGCGGATGTACGGC
TGCTACGTGGGGCCGGACGGGCGTCTCCTGCGCGGGTATGAGCAGTACGGCTACGACGGC
AGAGATTACATCGCCCTGAACGAGGACCTGCGCTCCTGGACCGCGGCGGACACGGCGGCT
CAGATCACCAAGCGCAAGTGGGAGAAGGAAGGTGCGGCGGAGGCAGACAGGAACTACCTG
GAGGGCCGGTGCGTGGAGTGGCTCCGCAGATACCTGGAGATCGGGAAGGACACGCTGCAG
CGCGCAGAC
>LfL2026
GGCTCCCACTCCATGAGGTATTTCAGCACCGCCGTGTCCCGGCCCGGCCTCGGGGAGCCC
CGGTACCTGGAAGTCGGCTACGTGGACGACACGCAGTTCGTGCGGTTCGACAGCGACGCC
CCGGATCCGAAGATGGAGCCGCGGGCGCCGTGGATGGAGCAGGTGGGGCCGGAGTATTGG
GATCGGAACACGCGAAACGCCAAGGGCAACGCACAGACTTTCCGAGTGGGCCTGAACACC
CTGCGCGGCTACTACAACCAGAGCGAGGCCGGGTCTCACACCGTCCAGGTGATGTACGGC
TGCGAAGTGGGGCCTGACGGGCGTCTCCTCCGCGGGTATGAGCAGCACGCCTACGACGGC
AGAGATTACATCGCCCTGAACGAGGACCTGCGCTCCTGGACCGCGGCGGACACGGCGGCT
CAGATCACCAAGCGCAAGTGGGAGAAGGAAGGTGCGGCGGAGGCAGACAGGAACTACCTG
GAGGGCACGTGCGTGGAGTGGCTCCGCAGATACCTGGAGATCGGGAAGGACACGCTGCAG
CGCGCAGAC
>LfL2027
GGCCCCCACTCCATGAGGTATGTCTTCACCGGCGTGTCCCGGCCCGGCCGCGGGGAGCCC
CGCTTCATCGCCGTCGGCTACGTGGACGACACGCAGTTCGTGCGGTTCGACAGCGACGCC
GCGGATCCGAGGATGGAGCCGCGGGCGCGGTGGGTGGAGCAGGAGGGGCCGGAGTATTGG
GATCGGGAAACTCGAAACATGAAGGACACCACACAGAGTTTCCGAGCGAACCTGAACACC
CTGCGCGGCTACTACAACCAGAGCGCGGCCGGGTCTCACACCCTCCAGTGGATGGTCGGC
TGCGACGTGGGGCCGGACGGGCGTCTCCTCCGCGGGTTCTGGCAGTTCGGCTACGACGGC
AGAGATTACATCGCCCTGAACGAGGACCTGCGCTCCTGGACCGCGGCGGACACGGCGGCT
CAGATCACCAAGCGCAAGTGGGAGAAGGAAGGTGCGGCGGAGGCAGAAAGGAACTACCTG
GAGGGCCGGTGCGTGGAGTGGCTCCGCAGATACCTGGAGAACGGGAAGGACACGCTGCTG
CGCGCAGAC
>LfL2028
GGCCCCCACTCCCTGAGGTATGTCTACACCGCCGTGTCCCGGCCCGGCCTCGGGGAGCCC
CGCTTCATCGCCGTCGGCTACGTGGACGACACGCAGTTCGTGCGGTTCGACAGCGACACC
CCGGATCCGAGGATGGAGCCGCGGGCGCGGTGGGTGGAGCAGGAGGGGCCGGAGTATTGG
GATCGGGAAACTCGAAACATGAAGGACGCCACACAGCGTTTCCGAGCGAACCTGAACACC
GCACTCGGCTACTACAACCAGAGCGAGGCCGGGTCTCACACCTTCCAGGAGATGTACGGC
TGCGACGTGGGGCCGGACGGGCGCCTCCTCCGCGGGTATGAGCAGCTCGGCTACGACGGC
AGAGAATACATCGCCCTGAACGAGGACCTGCGCTCCTGGACCGCGGCGGACACGGCGGCT
CAGATCACCCAGCGCAAGTGGGAGAAGGAGGGTGTTGCGGAGAGATTCAGAAACTACCTG
GAGGGCCGGTGCGTGGAGTGGCTCCGCAGATACCTGGAGACCGGGAAGGACACGCTGCTG
CGCGCAGAC
>LfL2031
GGCTCCCACTCCCTGAGGTATGTCTACACCGGCGTGTCCCGGCCCGGCCGCGGGGAGCCC
CGCTTCATCGCCGTCGGCTACGTGGACGACACGCAGTTCGTGCGGTTCGACAGCGACGCC
CCGGATCCGAGGATGGAGCCGCGGGCGCGGTGGGTGGAGCAGGAGGGGCCGGAGTATTGG
GATCGGGAAACTCGAAACATGAAGGACGCCACACAGACTTTCCGAGTGGACCTGAACACC
CTGCGCGGCTACTACAACCAGAGCGAGGCCGGGTCTCACACCGTCCAGGTGATGTACGGC
TGCGACGTGGGGCCGGACGGGCGCCTCCTCCGCGGGTACAGGCAGGACGCCTACGACGGC
AGAGATTACATCGCCCTGAACGAGGACCTGCGCTCCTGGACCGCGGCGGACACGGCGGCT
CAGATCACCCAGCGCAAGTGGGAGAAGGAGGGTGTTGCGGAGAGATTCAGAAACTACGTG
GAGGGCCTGTGCGTGGAGGGGCTCCGCAGATACCTGGAGATCGGGAAGGACACGCTGCTG
CGCGCAGAC
>LfL2034a
GGCTCCCACTCCCTGAGGTATGTCTACACCGCCGTGTCCCGGCCCGGCCGCGGGGAGCCC
CGCTTCATCGCCGTCGGCTACGTGGACGACACGCAGTTCGTGCGGTTCGACAGCGACGCC
CCGGATCCGAGGGAAGAACCGCTGGCGCGGTGGGTGGAGCAGGAGGGGCCGGAGAAAAGG
GATGAAAACACGAGAATCTACAAGGACTCCGCACAGACTTTCCGAGTGAGCCTGAACACC
CTGCGCGGCTACTACAACCAGAGCGAGGCCGGGTCTCACACCCTCCAGTGTATGTACGGC
TGCGACGTGGGGCCGGACGGGCTTCTCCTCCGCGGGTTCATGCAGTACGGCTACGAGGGC
AGAGATTACATCTCCCTGAACGAGGACCTGCGCTCCTGGACCGCGGCGGACACGGCGGCT
CAGATCTCCAAGCGCAAGTGGGAGAAGGAAGGTGAGGCGGAGAGATTCAGAAACTACGTG
GAGGGCCGGTGCGTGGAGGGGCTCCGCAGAAAGCTGGAGATCGGGAAGGACACGCTGCTG
CGCGCAGAC
>LfL2034b
GGCTCCCACTCCCTGAGGTATGTCTACACCGCCGTGTCCCGGCCCGGCCGCGGGGAGCCC
CGCTTCATCGCCGTCGGCTACGTGGACGACACGCAGTTCGTGCGGTTCGACAGCGACGCC
CCGGATCCGAGGGAAGAACCGCTGGCGCGGTGGGTGGAGCAGGAGGGGCCGGAGAAAAGG
GATGAAAACACGAGAATCTACAAGGACTCCGCACAGACTTTCCGAGTGAGCCTGAACACC
CTGCGCGGCTACTACAACCAGAGCGAGGCCGGGTCTCACACCCTCCAGTGTATGTACGGC
TGCGACGTGGGGCCGGACGGGCTTCTCCTCCGCGGGTTCATGCAGTACGGCTACGAGGGC
AGAGATTACATCGCCCTGAACGAGGACCTGCGCTCCTGGACCGCGGCGGACACGGCGGCT
CAGATCTCCAAGCGCAAGTGGGAGAAGGAAGGTGAGGCGGAGAGATTCAGAAACTACGTG
GAGGGCCGGTGCGTGGAGGGGCTCCGCAGAAAGCTGGAGATCGGGAAGGACACGCTGCTG
CGCGCAGAC
>LfL2035
GGCTCCCACTCCCTGAGGTATTTCCTCACCGCCGTGTCCCGGCCCGGCCTCGGGGAGCCC
CGCTTCATCGCCGTCGGCTACGTGGACGACACGCAGTTCGTGCGGTTCGACAGCGACGCC
CCGGATCCGAGGATGGAGCCGCGGGCGCGGTGGGTGGAGCAGGAGGGGCCGGAGTATTGG
GATCTGAACACGCGAAACGCCAAGGGCACCGCACTGACTTTCCGAGTGAGCCTGAACAAC
CTGCGCGGCTACTACAACCAGAGCGAGGCCGGGTCTCACACCGTCCAGGAGATGTACGGC
TGCGAAGTGGGGCCGGACGGGCGTCCCCTCCGCGGGTTCATGCAGTACGGCTACGACGGC
AGAGATTACCTCGCCCTGAACGAGGACCTGCGCTCCTGGACCGCGGCGGACACGGCGGCT
CAGATCTCCAAGCGCAAGATGGAGGCGGCAGGTGAGGCGGAGGCACAGAGGAACTACCTG
GAGGGCCGGTGCGTGGAGTGGCTCCGCAGATACCTGGAGACCGGGAAGGACACGCTGCAG
CGCGCAGAC
>LfL2036
GGCCCCCACTCCCTGAGGTATTTCCTCACCGCCGTGTCCCGGCCCGGCCGCGGGGAGCCC
CGCTTCATCGCCGTCGGCTACGTGGACGACACGCAGTTCGTGCGGTTCGACAGCGACGCC
CCGGATCCGAGGATGGAGCCGCGGGCGCGCTGGGTGGAGCAGGAGGGGCCGGAGTATTGG
GATCGGGAGACACGAAAGGCCAACGATGACGCACAGACTTTCCGAGTGAACCTGAACACC
CTGCGCGGCTACTACAACCAGAGCGAGGCCGGGTCTCACACCCTCCAGTGTATGTACGGC
TGCGACGTGGGGCCGGACGGGCTTCTCCTCCGCGGGTTCATGCAGTACGGCTACGAGGGC
AGAGATTACATCTCCCTGAACGAGGACCTGCGCTCCTGGACCGCGGCGGACACGGCGGCT
CAGATCTCCAAGCGCAAGTGGGAGAAGGAAGGTGAGGCGGAGAGATTCAGAAACTACGTG
GAGGGCCGGTGCGTGGAGGGGCTCCGCAGAAAGCTGGAGATCGGGGAGGACACGCTTCTG
CGCGCAGAC
>LfL2037
GGCTCCCACTCCATGAGGTATTTCAGCACCGCCGTGTCCCGGCCCGGCCTCGGGGAGCCC
CGGTACCTGGAAGTCGGCTACGTGGACGACACGCAGTTCGTGCGGTTCGACAGCGACGCC
CCGGATCCGAAGATGGAGCCGCGGGCGCCGTGGATGGAGCAGGTGGGGCCGGAGTATTGG
GATCGGAACACGCGAAACGCCAAGGGCAACGCACAGACTTTCCGAGTGAGCCTGAACAAC
CTGCGCGGCTACTACAACCAGAGCGAGGCCGGGTCTCACACCTGGCAGTGGATGTACGGC
TGCTACGTGGGGCCGGACGGGCGTCTTCTCCGCGGGTACAGTCAGTACAGCTACGACGGC
AGAGATTACATCGCCCTGAACGAGGACCTGCGCTCCTGGATCGCGGCGGAGACAGAGGCT
CAGATCACCAAGCGCAAGTGGGAGGCGGCAGGTGAGGCGCAGGCACAGAGGAACTACCTG
GAGGGCACGTGCGTGGAGTGGCTCCGCAGACACCTGGAGATCGGGAAGGACACGCTGCAG
CGCGCAGAC
>LfL2041
GGCTCCCACTCCCTGAGGTATTTCAGCACCGCCGTGTCCCGGCCCGGCCTCGGGGAGCCC
CGGTACCTGGAAGTCGGCTACGTGGACGACACGCAGTTCGTGCGGTTCGACAGCGACGCC
CCGGATCCGAGGATGGAGCCGCGGGCGCGGTGGGTGGAGCAGGAGGGGCCGGAGTATTGG
GATCTGAACACGCGAAACGCCAAGGGCAACGCACAGACTTTCCGAGTGAGCCTGAACAAC
CTGCGCGGCTACTACAACCAGAGCGAGGCCGGGTCTCACACCCTCCAGTGGATGTACGGC
TGCGAAGTGGGGCCGGACGGGCGTCCCCTCCGCGGGTTCATGCAGTTCGGCTACGACGGC
AGAGATTACCTCGCCCTGAACGAGGACCTGCGCTCCTGGACCGCGGCGGACACGGCGGCT
CAGATCTCCAAGCGCAAGTGGGAGGCGGCAGGTGAGGCGGAGAGACACAGGAACTCCCTG
GAGGGCCGGTGCGTGGAGTGGCTCCGCAGACACCTGGAGACCGGGAAGGACACGCTGCTG
CGCGCAGAC
>LfL2043
GGCTCCCACTCCATGAGGTATTTCCTCACCGCCGTGTCCCGGCCCGGCCGCGGGGAGCCC
CGGTACCTGGAAGTCGGCTACGTGGACGACACGCAGTTCGTGCGGTTCGACAGCGACGCC
CCGGATGCGAGAATGGAGCAGAGGGCGCCGTGGATGGAGCAGGTGGGGCCGGAGTATTGG
GATCAGGAGACGCGAAGGGCCAAGGGCAACGCACAGACTTTCCGAGTGGGCCTGAACAAC
CTGCGCGGCTACTACAACCAGAGCGAGGCCGGGTCTCACACCTGGCAGCTGATGTGCGGC
TGCTACGTGGGGCCGGACGGGCGTCTTCTCCGCGGGTTCATGCAGTTCGGCTACGACGGC
AGAGATTACATCGCCCTGAACGAGGACCTGCGCTCCTGGACCGCGGCGGACACGGCGGCT
CAGATCACCAAGCGCAAGTGGGAGAAGGAAGGTGCGGCGGAGGCAGAAAGGAACTACCTG
GAGGGCCGGTGCGTGGAGTGGCTCCGCAGATACCTGGAGAACGGGAAGGACACGCTGCAG
CGCGCAGAC
>LfL2044
GGCTCCCACTCCCTGAGGTATTTCCTCACCGGCGTGTCCCGGCCCGGCCTCGGGGAGCCC
CGCTTCCTCACCGTCGGCTACGTGGACGACACGCAGTTCGTGCGGTTCGACAGCGACGCC
GCGAACCCGAGGAAAGAACCGCGGGCGCGGTGGGTGGAGCAGGAGGGGCCGGAGTACTGG
GATCGCGAGACGCAAATCTCCAAGGAAAACGCACAGACTTTCCGAGTGAGCCTGACCATC
CTGCGCGGCTACTACAACCAGAGCGAGGCCGGGTCTCACACCTGGCAGCGGATGTACGGC
TGCGACGTGGGGCCGGACGGGCGCCTCCTCCGCGGGTTCTGGCAGTACGGCTACGACGGC
AGAGATTACATCTCCCTGAACGAGGACCTGCGCTCCTGGACCGCGGCGGACACGGCGGCT
CAGATCACCCAGCGCAAGTGGGAGAAGGAGGGTGTTGCGGAGAGATTCAGAAACTACCTG
GAGGGCCGGTGCGTGGAGGGGCTCCGCAGATACCTGGAGAACGGGAAGGACACGCTGCTG
CGCGCAGAC
>LfL2046a
GGCTCCCACTCCCTGAGGTATGTCTACACCGCCGTGTCCCGGCCCGGCCTCGGGGAGCCC
CGCTTGATCATCGTCGGCTACGTGGACGACACGCAGTTCGTGCGGTTCGACAGCGACGCC
CGGGATCCGAGGATGGAGCCGCGGGCGCGGTGGGTGGAGCAGGAGGGGCCGGAGTATTGG
GATCAGGAGACGCAGGGAACTAAGGACACTGCACTGACTTTCCGAGCGAACCTGAACAAC
CTGCGCGGCTACTACAACCAGAGCGAGGCCGGGTCTCACACCCTCCAGGAAATGTATGGC
TGCGACGTGGGGCCTGACGGGCGTCTTCTCCGCGGGTATGATCAGTTCGCCTACGACGGC
AGAGAGTACATCGCCCTGAACGAGGACCTGCGCTCCTGGACCGCGGCGGACACGGCCGCC
CAGATCACCAAGCGCAAGAcTGAGCAGCGCGGTGTGGCGGACGACTCTAGGAACTACCTG
GAGGGCGAGTGCGTGGAGTGGCTCCGCAGATACCTAGAGACCGGGAAGGATACGCTGCTG
CGCGCAGAC
>LfL2046b
GGCTCCCACTCCCTGAGGTATGTCTACACCGCCGTGTCCCGGCCCGGCCTCGGGGAGCCC
CGCTTGATCATCGTCGGCTACGTGGACGACACGCAGTTCGTGCGGTTCGACAGCGACGCC
CGGGATCCGAGGATGGAGCCGCGGGCGCGGTGGGTGGAGCAGGAGGGGCCGGAGTATTGG
GATCAGGAGACGCGGAGAACTAAGGACACTGCACTGACTTTCCGAGCGAACCTGAACAAC
CTGCGCGGCTACTACAACCAGAGCGAGGCCGGGTCTCACACCCTCCAGGAAATGTATGGC
TGCGACGTGGGGCCTGACGGGCGTCTTCTCCGCGGGTATGATCAGTTCGCCTACGACGGC
AGAGAGTACATCGCCCTGAACGAGGACCTGCGCTCCTGGACCGCGGCGGACACGGCCGCC
CAGATCACCAAGCGCAAGATTGAGCAGCGCGGTGTGGCGGACGACTCTAGGAACTACCTG
GAGGGCGAGTGCGTGGAGTGGCTCCGCAGATACCTAGAGACCGGGAAGGATACGCTGCTG
CGCGCAGAC
>LfL2047
GGCCCCCACTCCCTGAGGTATGTCTACACCGGCGTGTCCCGGCCGGGCCTCGGGGAGCCC
CGCTTCATCTCTGTCGGCTACGTGGACGACACGCAGTTCGTGCGGTTCGACAGCGACGCC
GCGAACCCTAGGGAAGAACCGCGGGCGCGGTGGATGGAGAAGGAGGGGCCCGAATATTGG
AATGAGCAGACGCGGATAGTCAAGACCACCGCACAGACTTTCCGGGTGGGCCTGAACAAC
CTGCGCGGCTACTACAACCAGAGCGAGGCCGGGTCTCACACCTGGCAGTGGATGTGCGGC
TGCGACGTGGGGCCGGACGGGCGTCTCCTCCGCGGGTACAGTCAGTACGGCTACGACGGC
AGAGATTATATCGCCCTGAACGAGGACCTGCGCTCCTGGACCGCGGCGGACACGGCGGCC
CAGATCACCCAGCGCAAGTGGGAGAAGGAGGGTGTTGCGGAGAGATTCAGAAACTACGTG
GAGGGCCGGTGCGTGGAGGGGCTCCGCAGATACCTGGAGAACGGGAAGGACACGCTGCTG
CGCGCAGAC
>LfL2051
GGCTCCCACTCCCTGAGGTATGTCTACACCGGCGTGTCCCGGCCCGGCCGCGGGGAGCCC
CGCTTCATCGCCGTCGGCTACGTGGACGACACGCAGTTCGTGCGGTTCGACAGCGACGCC
CCGGATCCGAGGATGGAGCCGCGGGCGCGGTGGGTGGAGCAGGAGAGGCCGGAGTATTGG
GATCGGGAAACTCGAAACATGAAGGACACCGCACAGACTTACCGAGTGGACCTGAACACC
CTGCGCGGCTACTACAACCAGAGCGAGGCCGGGTCTCACACCGTCCAGGAGATGTACGGC
TGCGAAGTGGGACCTGACGGGCGTCTCCTCCGCGGGTACAGTCAGTACGGCTACGACGGC
AGAGATTACATCGCCCTGAACGAGGACCTGCGCTCCTGGACCGCGGCGGACACGGCGGCT
CAGATCTCCAAGCGCAAGATGGAGGCGGCAGGTGCTGCGGCGCAAGTGAGGAACTACCTG
GAGGGCCGGTGCGTGGAGGGGCTCCGCAGATACCTGGAGACCTGGAAGGACACGCTGCAG
CGCGCAGAC
>LfL2052
GGCCCCCACTCCCTGAGGTATTTCAGCACCGCCGTGTCCCGGCCCGGCCTCGGGGAGCCC
TGGTACCTGGAAGTCGGCTACGTGGACGACACGCAGTTCCTGCGGTTCGACAGCGACGCC
CCGGATCCGAAGATGGAGCCGCGGGCGCCGTGGATGGAGCAGGTGGGGCCGGAGTATTGG
GATCAGGAGACGCGAAGGGCCAAGGGCCATGCACAGACTTTCCGAGCGAACCTGAACACC
GCACTCGGCTACTACAACCAGAGCGAGGCCGGGTCTCACACCATCCAGTGGATGTACGGC
TGCGAAGTGGGGCCGGACGGGCGTCCCCTCCGCGCTTATGATCAGTTCGGCTATGACGGC
AGAGATTACATCGCCCTGAACGAGGACCTGCGCTCCTGGACCGCGGCGGACACGGCGGCT
CAGGTCACCCAGCGCAAGTGGGAGGCGAAAGGTTATGCGGAGCGTGTGAGGAATTACCTG
GAGGGCAAGTGCCTGGAGTGGCTCCGCAGAAACCTGGAGACCGGGAAGGACACGCTGCAG
CGCGCAGAC
>LfL2054
GGCCCCCACTCCCTGAGGTATGTCTACACCGCCGTGTCCCGGCCCGGCCTCGGGGAGCCC
CGCTTCATCGCCGTCGGCTACGTGGACGACACGCAGTTCGTGCGGTTCGACAGCGACACC
CCGGATCCGAGGATGGAGCCGCGGGCGCGGTGGGTGGAGCAGGAGGGGCCGGAGTATTGG
GATCGGGAAACTCGAAACATGAAGGACGCCACACAGAGTTTCCGAGTGAGCCTGAACAAC
CTGCGCGGCTACTACAACCAGAGCGAGGCCGGGTCTCACACCCTCCAGCGGATGTACGGC
TGCGACGTGGGGCCGGACGGGCGTCTCCTCCGCGGGTACAGTCAGTACGGCTACGACGGC
AGAGATTACATCGCCCTGAACGAGGACCTGCGCTCCTGGACCGCGGCGGAGACAGAGGCT
CAGATCACCCAGCGCAAGTGGGAGGCGGCAGGTGCGGCGGAGAGATTCAGAAACTACCTG
GAGGGCCTGTGCGTGGAGGGGCTCCGCAGATACCTGGAGACCGGGAAGGACACGCTGCTG
CGCGCAGAC
>LfL2055
GGCCCCCACTCCCTGAGGTATTTCCTCACCGCCGTGTCCCGGCCCGGCCTCGGGGAGCCC
CGCTTCATCGCCGTCGGCTACGTGGACGACACGCAGTTCGTGCGGTTCGACAGCGACGCC
GCGGATCCGAGGATGGAGCCGCGGGCGCGCTGGGTGGAGCAGGAGGGGCCGGAGTATTGG
GATCGGGAGACACGAAAGGCCAACGATGACGCACAGACTTTCCGAGTGAACCTGAACACC
CTGCGCGGCTACTACAACCAGAGCGAACCCGGGTCTCACACCCTCCAGTGTATGTACGGC
TGCGACGTGGGGCCGGACGGGCTTCTCCTCCGCGGGTTCATGCAGTTCGGCTACGACGGC
AGAGATTACATCGCCCTGAACGAGGACCTGCGCTCCTGGACCGCGGCGGACACGGCGGCT
CAGATCTCCAAGCACAATGCTGTGGTGGCAGGTGCTGCGGATCACTACAGGAACTACCTG
GTGGGCGAGTGCGTGGAGTGGCTCCTCAGACACCTGGAGACCGGGAAGGACACGCTGCTG
CGCGCAGAC
>LfL2057
GGCTCCCACTCCCTGAGGTATTTCCTCACCGCCGTGTCCCGGCCCGGCCGCGGGGAGCCC
CGCTTCATCGCCGTCGGCTACGTGGACGACACGCAGTTCCTGCGGTTCGACAGCGACGCC
CCGCATCCAAGGTTGGAGCCGCGGACGCGGTGGATAGAGCAGGAGGGGCCGGAGTATTGG
GATGAGGAGACGCGGATAGCCAAGGACGGCATACAGACTTTCCGAGCGAACCTGAACACC
CTGCGCGGCTACTACAACCAGAGCGAGGCCGGGTCTCACACCCTCCAGAATATGCACGGC
TGTGGCGTGGGGCCGGACGGGCGTCTCCTCCGCGGGTTCATGCAGTTCGGCTACGACGGC
AGAGATTACATCGCCCTGAACGAGGACCTGCGCTCCTGGACCGCGGCGGACACGGCGGCT
CGGATCACCCAGCGCAAGTGGGAGGCGTTAGGTGCTGCGGAGGAACAAAGGAACTACTTT
GAGGGCAAGTGTGTGAACTTGCTCCGCAGACACCTGGAGAACGGGAAGGACACGCTGCTG
CGCACAAAC
>LfL2058
GGCCCCCACTCCCTGAGGTATTTCCTCACCGCCGTGTCCCGGCCCGGCCGCGGGAAGCCC
CGCTTCATCGCCGTCGGCTACGTGGACGACACGCAGTTCGTGCGGTTCGACAGCGACGCC
GCGGATCCGAGGATGGAGCCGCGGGCGCGCTGGGTGGAGCAGGAGGGGCCGGAGTATTGG
GATCGGGAGACACGAAAGGCCAACGATGACGCACAGACTTTCCGAGTGAACCTGAACACC
CTGCGCGGCTACTACAACCAGAGCGAACCCGGGTCTCACACCCTCCAGTGTATGTACGGC
TGCGACGTGGGGCCGGACGGGCTTCTCCTCCGCGGGTTCATGCAGTACGGCTACGACGGC
AGAGATTACATCGCCCTGAACGAGGACCTGCGCTCCTGGACCGCGGCGGACACGGCGGCT
CAGATCTCCAAGCACAATGCTGTGGTGGCAGGTGCTGCGGATCACTACAGGAACTACCTG
GTGGGCGAGTGCGTGGAGTGGCTCCTCAGACACCTGGAGACCGGGAAGGACACGCTGCTG
CGCGCAGAC
>LfL2059
GGCTCCCACTCCATGAGGTATTTCCTCACCGCCGTGTCCCGGCCCGGCCGCGGGGAGCCC
CGGTACCTGGAAGTCGGCTACGTGGACGACACGCAGTTCGTGCGGTTCGACAGCGACGCC
CCGGATGCGAGAATGGAGCAGAGGGCGCCGTGGATGGAGCAGGTGGGGCCGGAGTATTGG
GATCAGGAGACGCGAAGGGCCAAGGGCAACGCACAGACTTTCCGAGTGGGCCTGAACAAC
CTGCGCGGCTACTACAACCAGAGCGAGGCCGGGTCTCACACCTGGCAGCTGATGTGCGGC
TGCTACGTGGGGCCGGACGGGCGTCTTCTCCGCGGGTTCATGCAGTTCGGCTACGACGGC
AGAGATTACATCGCCCTGAACGAGGACCTGCGCTCCTGGATCGCGGCGGAGACAGAGGCT
CAGATCACCAAGCGCAAGTGGGAGGCGGCAGGTGAGGCGCAGGCACAGAGGAACTACCTG
GAGGGCACGTGCGTGGAGTGGCTCCGCAGACACCTGGAGACCGGGAAGGACACGCTGCTG
CGCGCAGAC
>LfL2060
GGCTCCCACTCCATGAGGTATTTCAGCACCGCCGTGTCCCGGCCCGGCCTCGGGGAGCCC
CGCTTCATCGCCGTCGGCTACGTGGACGACACGCAGTTCGTGCGGTTCGACAGCGACGCC
CGGGATCCGAGGATGGAGCCGCGGGCGCGGTGGGTGGAGCAGGAGGGGCCGGAGTATTGG
GATCAGGAGACGAGAATCTACAAGGACGCCGCACAGAATTTCCGAGCGAACCTGAACACC
CTGCGCGGCTACTACAACCAGAGCGAGGCCGGGTCTCACACCCTCCAGGCGATGTGCGGC
TGCGACGTGGGGCCGGACGGGCGTCTCCTCCGCGGGTTCATGCAGTTCGGCTACGACGGC
AGAGATTACATCGCCTTGAACGAGGACCTGCGCTCCTGGACCGCGGCGGACACTGCGGCT
CAGATCTCCAAGCGCAAGATTGAGGCGGCAGGTGGTGCGGAGGGGCACAGGAACTACTTT
GAGGGCCTGTGCGTGGAGGAGCTCCGCAGATACCTGGAGACCGGGAAGGACACGCTGCTG
CGCGCAGAC
>LfL2064
GGCTCCCACTCCCTGAGCTATTTCGGCACCTGCGTGTCCCGGCCCGGCCTCGGCGAGCAG
CGTTTCATTGCCGTCGGCTACGTGGACGACACGGAGCTCGCGCGGTTCGACAGCGATGCC
CCGAATCCGAGAATGGAGCCGCGGGCGCCGTGGATGGAGCAGGAGGGGCCGGAATACTGG
GAAGAGGTGACACAAGATGCCAAGGAAGGTCAACAGAGATCCCGATCAGGCTTGAACACC
CTGCGCGGCTACTACAACCAGAGCGAGGCCGGGTCTCACACTCTCCAGTGGGTGTTTGGC
TGCGCCGTGGGGCCGGACGGTCGCCTGCTCCACGGGTTCTGGCAGTTCGCCTACGACGGC
AGAGATTACATCTCCCTGAACGAAGACCTGCGCTCCTGGACCGTGGCGGACCCGGCGGCT
CAGATCACCAAGCGCAAGTGGGAAATCTCCGGTGAGGCAGAGTTCCAGCGGAACTACCTG
GAGGGCAAGTGCGTGCAGTGGCTCCACAGACACCTGGAGACCGGAAAGGACACGCTGCTG
CGGGCAGAC
>LfL2072
GGCCCCCACTCCCTGAGGTATTTCCTCACCGCCGTGTCCCGGCCCGGCCGCGGGGAGCCC
CGCTTCATCGCCGTCGGCTACGTGGACGACACGCAGTTCGTGCGGTTCGACAGCGACGCC
GCGGATCCGAGGATGGAGCCGCGGGCGCGGTGGGTGGAGCAGGAGGGGCCGGAGTATTGG
GATCGGGAGACACGAAAGGCCAAAGACACCGCACAGACTTTCCGAGTGAACCTGAACACC
CTGCGCGGCTACTACAACCAGAGCGAGCCCGGGTCTCACACCCTCCAGCGGATGTACGGC
TGCGACGTGGGGCCGGACGGGAGACTCCTGAGCGGGTATGAGCAGTTCGCCTACGACGGC
AGAGATTACATCGCCCTGAACCAGGACCTGCGCTCCTGGACCGCGGCGGACGCGGCGGCT
CAGATCTCCAAGCGCAAGTTAGAGAAGGAAGGTGTTGCGGCGCGTGTGAGGATCTACCTG
GAGGGCCGGTGCGTGGAGTGGCTCCGCAGATACCTGGAGACCGGGAAGGACACGCTGCAG
CGCGCAGAC
>LfL2082
GGCTCCCACTCCCTGAGATATTTCTACACCGCCGTGTCCCGGCCCGGCCTCGGGGAGCCC
CGCTTCATCGCCGTCGGCTACGTGGACGACACGCAGTTCGTGCGATTCGACAGCGACGCC
CCGAATCCGAGGATGGAGCCGCGGGCGCGGTGGGTGGAGCAGGAGGGGCCCGAGTATTGG
GATCTGAACACGCGGAGAACGAAGGACGCCGCACAGACTTTCCGAGCGAACCTGAACAAC
CTGCGCGGCTACTACAACCAGAGCGAGGCCGGGTCTCACACCGTCCAGGAGATGTACGGC
TGCGACGTGGGGCCGGACGGGCGTCTCCTCCGCGGGTACAGTCAGTCCGGCTACGACGGC
AGAGATTATATCGCCCTGAACGAGGACCTGCGCTCCTGGACCGCGGCGGACACGGCGGCT
CAGATCTCCAAGCGCAAGTTTGAGCAGCGCGGTGCTGCGGACCGTGTGAGACACTACCTG
AACCGCGAGTGCGTGGAGGGGCTCCGCAGATACCTGGAGAACGGGAAGGACACGCTGCTG
CGCGCAGAC
>LfL2083
GGCTCCCACTCCATGAGGTATGTCTACACCGGCGTGTCCCGGCCCGGCCGCGGGGAGCCC
CGCTTCATCGCCGTCGGCTACGTGGACGACACGCAGTTCGTGCGGTTCGACAGCGACGCC
GCGGATCCGAGGATGGAGCCGCGGGCGCGGTGGGTGGAGCAGGAGGGGCCGGAGTATTGG
GATCGGGAAACTCGAAACATGAAGGACACCACACAGAGTTTCCGAGTGGGCCTGAACAAC
CTGCGCGGCTACTACAACCAGAGCGCGGCCGGGTCTCACACCTGGCAGCTGATGTACGGC
TGCGACGTGGGGCCGGACGGGCGTCTTCTCCGCGGGTATGAGCAGTACGGCTACGACGGC
AGAGATTACATCGCCCTGAACGAGGACCTGCGCTCCTGGACCGCGGCGGACACGGCGGCC
CAGATCACCAAGCGCAAGTGGGAGAAGGAAGGTGCGGCGGAGGCAGACAGGAACTACCTG
GAGGGCCGGTGCGTGGAGTGGCTCCGCAGATACCTGGAGACCGGGAAGGACACGCTGCAG
CGCGCAGAC
>LfL2084
GGCTCCCACTCCCTGAGGTATGTCTACACCGGCGTGTCCCGGCCCGGCCGCGGGGAGCCC
CGCTTCATCTCTGTCGGCTACGTGGACGACACGCAGTTCGTGCGGTTCGACAGCGACGCC
CCGGATCCGAGGGAAGAACCGCTGGCGCGGTGGGTGGAGCAGGAGGGGCCGGAGAAAAGG
GATGAAAACACGAGAATCTACAAGGACTCCGCACAGACTTTGGGAGTGGGCCTGAACACC
CTGCGCGGCTACTACAACCAGAGCGAGGCCGGGTCTCACACCGTCCAGGTGATGTACGGC
TGCGACGTGGGGCCGGACGGGCGTCTCCTCCGCGGGTTCTGGCAGTCCGCCTACGACGGC
AGAGATTATATCGCCCTGAACGAGGACCTGCGCTCCTGGACCGCGGCGGACACGGCGGCT
CAGATCTCCAAGCGCAAGTGGGAGAAGGAAGGTGAGGCGGAGAGATTCAGAAACTACGTG
GAGGGCCGGTGCGTGGAGGGGCTCCGCAGAAAGCTGGAGATCGGGAAGGACACGCTGCTG
CGCGCAGAC
>LfL2085
GGCTCCCACTCCCTGAGGTATTTCCTCACCGCCGTGTCCCGGCCCGGCCGCGGGGAGCCC
CGCTTCATCGCCGTCGGCTACGTGGACGACACGCAGTTCGTGCGGTTCGACAGCGACGCC
CCGGATCCGAGGATGGAGCCGCGGGCGCGGTGGGTGGAGCAGGAGGGGCCGGAGTATTGG
GATCGGGAGACACGAAAGGCCAACGATGACGCACAGACTTTCCGAGTGAACCTGAACACC
CTGCGCGGCTACTACAACCAGAGCGAGGCCGGGTCTCACACCCTCCAGTGTATGTACGGC
TGCGACGTGGGGCCGGACGGGCTTCTCCTCCGCGGGTTCATGCAGTTCGGCTACGACGGC
AGAGATTACATCGCCCTGAACGAGGACCTGCGCTCCTGGACCGCGGCGGACACGGCGGCT
CAGATCTCCAAGCGCAATGCTGTGGTGGCAGGTGCTGCGGAGGGGCACAGGAACTACCTG
GTGGGCGAGTGCGTGGAGTCGCTCCGCAGACACCTGGAGACCGGGAAGGACACGCTGCTG
CGCGCAGAC
>LfL2086
GGCTCCCACTCCATGAGGTATTTCAGCACCGCCGTGTCCCGGCCCGGCCTCGGGGAGCCC
CGGTACCTGGAAGTCGGCTACGTGGACGACACGCAGTTCGTGCGGTTCGACAGCGACGCC
CCGGATCCGAGGATGGAGCCGCGGGCGCGGTGGGTGGAGCAGGAGGGGCCGGAGTATTGG
GATCAGGAGACGCGGAGAACTAAGGACACCGCACAGGCTTTCCGAGTGGGCCTGAACACC
CTGCGCGGCTACTACAACCAGAGCGAGGCCGGGTCTCACACCCTCCAGTGTATGTACGGC
TGCGACGTGGGGCCGGACGGGCGTCCCCTCCGCGGGTTCATGCAGTTCGGCTACGACGGC
AGAGATTACCTCGCCCTGAACGAGGACCTGCGCTCCTGGACCGCGGCGGACACGGCGGCT
CAGATCTCCAAGCGCAAGATGGAGGCGGCAGGTGAGGCGGAGAGATTCAGAAACTACCTG
GAGGGCACGTGCGTGGAGTGGCTCCGCAGATACCTGGAGACCGGGAAGGACACGCTGCAG
CGCGCAGAC
>LfL2087
GGCTCCCACTCCCTGAGGTATTTCCTCACCGCCGTGTCCCGGCCCGGCCGCGGGGAGCCC
CGCTTCATCGCCGTCGGCTACGTGGACGACACGCAGTTCGTGCGATTCGACAGCGACGCC
CCGGATCCGAGGATGGAGCCGCGGGCGCGGTGGGTGGAGCAGGAGGGGCCGGAGTATTGG
GATCAGGAGACGCAGGGAACCAAGGACTCCGCACTGACTTTCCGAGCGAATCTGAACACC
CTGCGCGGCTACTACAACCAGAGCGAGGCCGGGTCTCACACCCTCCAGGAGATGTATGGC
TGCGAAGTGGGACCTGACGGGAGACTCCTGAGCGGGTATGAGCAGTTCGGCTACGACGGC
AGAGATTACATCGCCCTGAACGAGGACCTGCGCTCCTGGACCGCGGCGGACACGGCGGCT
CAGGTCACCCAGCGCAATGCTGAGGCGGCAGGTGAGGCGGCGCGTGTGAGGATCTACCTG
GAGGGCAAGTGCGTGGAGTGGCTCCGCAGATACCTGGAGACCGGGAAGGACACGCTGCTG
CGAGCAGAC
>LfL2088
GGCTCCCACTCCCTGAGGTATTTCGGCACCGCCGTGTCCCGGCCCGGCCTCGGGGAGCCC
CGCTTCATCTCTGTCGGTTACGTGGACGACACGCAGTTCGTGCGGTTCGACAGCGACGCC
CTGGATCCGAGGATGGAGCCGCGGGCGCGGTGGGTGGAGCAGGAGGGGCCGGAGTATTGG
GATCGGAACACGCGGAGAGTCAAGGACGCCGCACAGACTTTCCGAGCGAACCTGAACACC
CTGCGCGGCTACTACAACCAGAGCGAGGCCGGGTCTCACACCGTCCAGGTGATGTACGGC
TGTGATGTGGGGCCTGACGGGCGTCTCCTCCGCGGGTATGAGCAGTTCGCCTACGACGGC
AGAGAATACATCGCCCTGAACGAGGACCTGCGCTCCTGGACCGCGGCGGACACGGCGGCT
CAGATCTCCAAGCGCAAGTTAGAGAAGGAAGGTGTTGCGGCGCGTGTGAGGATCTACCTG
GAGGGCCGGTGCGTGGAGGGGCTCCGCAGATACCTGGAGACCGGGAAGGACACGCTGCTG
CGCGCAGAC
>LfL2089
GGCCCCCACTCCCTGAGGTATGTCTACACCGCCGTGTCCCGGCCGGGCCTCGGGGAGCCC
CGCTTCATCGCCGTCGGCTACGTGGACGACACGCAGTTCGTGCGGTTCGACAGCGACGCC
CCGGATCCGAGGATGGAGCCGCGGGCGCGGTGGGTGGAGCAGGAGGGGCCGGAATATTGG
GATCAGGAGACGAGAATCTACAAGGACGCCGCACAGACTTTCCGAGTGAACCTGAACACC
CTGCGCGGCTACTACAACCAGAGCGAGGCCGGGTCTCACACCCTCCAGTGTATGTGCGGC
TGCGACGTGGGGCCGGACGGGCGTCTCCTCCGCGGGTTCATGCAGTTCGGCTACGACGGC
AGAGATTACATCGCCTTGAACGAAGACCTGCGCTCCTGGACCGCGGCGGACACTGCGGCT
CAGATCTCCAAGCGCAAGATTGAGGCGGCAGGTGGTGCGGAGGGGCACAGGAACTACTTT
GAGGGCCTGTGCGTGGAGGAGCTCCGCAGATACCTGGAGACCGGGAAGGACACGCTGCTG
CGCGCAGAC
>LfL2090
GGCCCCCACTCCCTGAGGTATGTCTACACCGCCGTGTCCCGGCCCGGCCGCGGGGAGCCC
CGCTTCATCGCCGTCGGCTACGTGGACGACACGCAGTTCGTGCGGTTCGACAGCGACGCC
CCGGATCCGAGGATGGAGCCGCGGGCGCGGTGGGTGGAGCAGGAGGGGCCGGAATATTGG
GATCAGGAGACGAGAATCTACAAGGACGCCGCACAGACTTTCCGAGTGAACCTGAACACC
CTGCGCGGCTACTACAACCAGAGCGAGGCCGGGTCTCACACCCTCCAGGCGATGTGCGGC
TGCGACGTGGGGCCGGACGGGCGTCTCCTCCGCGGGTTCATGCAGTTCGGCTACGACGGC
AGAGATTACATCGCCCTGAACGAGGACCTGCGCTCCTGGACCGCGGCGGACACTGCGGCT
CAGATCTCCAAGCGCAAGATTGAGGCGGCAGGTGGTGCGGAGGGGCACAGGAACTACTTT
GAGGGCCTGTGCGTGGAGGAGCTCCGCAGATACCTGGAGACCGGGAAGGACACGCTGCTG
CGCGCAGAC
>LfL2091
GGCTCCCACTCCATGAGGTATTTCAGCACCGCCGTGTCCCGGCCCGGCCTCGGGGAGCCC
CGGTACCTGGAAGTCGGCTACGTGGACGACACGCAGTTCGTGCGGTTCGACAGCGACGCC
CCGGATCCGAAGATGGAGCAGAGGGCGCCGTGGATGGAGCAGGAGGGGCCGGAGTATTGG
GATCAGGAGACGCGAAGGGCCAAGGGCAACGGACAGACTTTCCGAGTGAACCTGAACACC
GCACTCGGCTACTACAACCAGAGCGAGGCCGGGTCTCACACCATCCAGTGGATGTACGGC
TGCTACGTGGGGCCGGACGGGCGTCTTCTCCGCGGGTTCATGCAGTTCGGCTACGACGGC
AGAGATTACATCGCCCTGAACGAGGACCTGCGCTCCTGGACCGCGGCGGAGACAGAGGCT
CAGATCACCAAGCGCAAGTGGGAGGCGGCAGGTGAGGCGCAGGCACAGAGGAACTACCTG
GAGGGCACGTGCGTGGAGTGGCTCCGCAGATACCTGGAGACCGGGAAGGACACGCTGCAG
CGCGCAGAC
>LfL2092
GGCTCCCACTCCCTGAGGTATTTCCTCACCGCCGTGTCCCGGCCCGGCCGCGGGGAGCCC
CGCTTCATCGCCGTCGGCTACGTGGACGACACGCAGTTCGTGCGGTTCGACAGCGACGCC
CTGGATCCGAGGATGGAGCCGCGGGCGCGGTGGGTGGAGCAGGAGGGGCCGGAGTATTGG
GATCGGAACACGCGGAGAGTCAAGGACACCACACAGACTTTCCGAGTGGGCCTGAACACC
CTGCGCGGCTACTACAACCAGAGCGAGGCCGGGTCTCACACCCTCCAGTGGATGTACGGC
TGCGACGTGGGGCCGGACGGGCGCCTCCTCCGCGGGTTCATGCAGTTCGGCTACGACGGC
AGAGATTACCTCGCCCTGAACGAGGACCTGCGCTCCTGGACCGCGGCGGACGCGGCGGCT
CAGATCACCAAGCGCAAGTGGGAGAAGGAAGGTGCTGCGGAGGCAGGCTGGAACTACCTG
GAGGGCGAGTGCGTGGAGTGGCTCCGCAGATACCTGGAGACCGGGAAGGACACGCTGCTG
CGCGCAGAC
>LfL2093
GGCTCCCACTCCCTGAGGTATTTCCTCACCGCCGTGTCCCGGCCGGGCCTCGGGGAGCCC
CGCTTCATCATCGTCGGCTACGTGGACGACACGCAGTTCCTGCGGTTCGACAGCGACGCC
CCGCATCCAAGGTTGGAGCCGCGGACGCGGTGGATAGAGCAGGAGGGGCCGGAGTATTGG
GATGAGGAGACGCGGATAGCCAAGGACGGCATACAGACTTTCCGAGCGAACCTGAACACC
CTGCGCGGCTACTACAACCAGAGCGAGGCCGGGTCTCACACCCTCCAGAATATGCACGGC
TGTGGCGTGGGGCCGGACGGGCGTCTCCTCCGCGGGTTCATGCAGTTCGGCTACGACGGC
AGAGATTACATCGCCCTGAACGAGGACCTGCGCTCCTGGACCGCGGCGGACACGGCGGCT
CaGATCACCCAGCGCAAGTGGGAGGCGTTAGGTGCTGCGGAGGAACAAAGGAACTACTTT
GAGGGCAAGTGTGTGAACTTGCTCCGCAGACACCTGGAGAACGGGAAGGACACGCTGCTG
CGCAgcAAC
>LfL2094
GGCCCCCACTCCCTGAGGTATGTCTACACCGCCGTGTCCCGGCCCGGCCTCGGGGAGCCC
CGCTTCATCGCCGTCGGCTACGTGGACGACACGCAGTTCGTGCGGTTCGACAGCGACACC
CCGGATCCGAGGATGGAGCCGCGGGCGCGGTGGGTGGAGCAGGAGGGGCCGGAGTATTGG
GATCAGGAGACGCGAAAGGCCAAGGGCCACGCACAGATTTTCCGAGCGAACCTGAACACC
GCACTCGGCTACTACAACCAGAGCGAGGCCGGGTCTCACACCGTCCAGGAGATGTACGGC
TGCGACGTGGGGCCGGACGGGCGCCTCCTCCGCGGGTTCATGCAGTACGGCTACGACGGC
AGAGATTACATCGCCCTGAACGAGGACCTGCGCTCCTGGACCGCGGCGGACACGGCGGCT
CAGGTCACCCAGCGCAAGTGGGAGAAGGAAGGTGCGGCGGAGGCAGAAAGGAACTACCTG
GAGGGCGAGTGCGTGGAGTCGCTCCGCAGATACCTGGAGAACGGGAAGGACACGCTGCTG
CGAGCAGAC
>LfL2095
GGCCCCCACTCCCTGAGGTATGTCTACACCGCCGTGTCCCGGCCCGGCCTCGGGGAGCCC
CGCTTCATCGCCGTCGGCTACGTGGACGACACGCAGTTCGTGCGGTTCGACAGCGACGCC
CGGAATCCGAGGATGGAGCCGCGGGCGCGGTGGGCGGAGCAGGAGGGGCCGGAGTATTGG
GATCAGGAGACGCAGGGAACCAAGGACGCCGCACAGACTTTCCGAGCGAACCTGAACACC
GCACTCGGCTACTACAACCAGAGCGAGGCCGGGTCTCACACCGTCCAGGAGATGTACGGC
TGCGACGTGGGGCCGGACGGGCGCCTCCTCCGCGGGTTCATGCAGTACGGCTACGACGGC
AGAGATTACATCGCCCTGAACGAGGACCTGCGCTCCTGGACCGCGGCGGACACGGCGGCT
CAGGTCACCCAGCGCAAGTGGGAGAAGGAAGGTGCGGCGGAGGCAGAAAGGAACTACCTG
GAGGGCGAGTGCGTGGAGTCGCTCCGCAGATACCTGGAGACCGGGAAGGACACGCTGCTG
CGCGCAGAC
>LfL2096
GGCTCCCACTCCCTGAGCTATTTCGGCACCTGCGTGTCCCGGCCCGGCCTCGGcGAGCAG
CGTTTCATTGCCGTCGGCTACGTGGACGACACGGAGCTCGCGCGGTTCGACAGCGATGCC
CCGAATCCGAGAATGGAGCCGCGGGCGCCGTGGATGGAGCAGGAGGGGCCGGAATACTGG
GAAGAGGTGACACAAGATGCCAAGGAAGGTCAACAGAGATCCcGATCAGGCTTGAACACC
CTGCGCGGCTACTACAACCAGAGCGAGGCCGGGTCTCACACTCTCCAGTGGGTGTTTGGC
TGCGCCGTGGGGCCGGACGGTCGCCTGCTCCACGGGTTCTGGCAGTTCGCCTACGACGGC
AGAGATTACATCTCCCTGAACGAAGACCTGCGCTCCTGGACCGTGGCGGACCCGGCGGCT
CAGATCACCAAGCGCAAGTGGGAAATCTCCGGTGAGGCAGAGTTCCAGCGGAACTACCTG
GAGGtCAAGTGCGTGCAGTGGCTCCACAGACACCTGGAGACCGGAAAGGACACGCTGCTG
CGGGCAGAC
>LfL2097
GGCTCCCACTCCCTGAGGTATTTCCTCACCGCCGTGTCCCGGCCCGGCCTCGGGGAGCCC
CGCTTCATCGCCGTCGGCTACGTGGACGACACGCAGTTCGTGCGGTTCGACAGCGACGCC
CGGAATCCGAGGATGGAGCCGCGCGCGCGGTGGGCGGAGCAGGAGGGGCCGGAGTATTGG
GATCAGGAGACGCGATCAGCCAAGGGCCACGCACAGAGTTTCCGAGCGAACCTGAACACC
CTGCGCGGCTACTACAACCAGAGCGAGGCCGGGTCTCACACCCTCCAGGAGATGTACGGC
TGCGAAGTGGGACCTGACGGGAGACTCCGGCGCGGGTATGAGCAGTTCGCCTACGACGGC
AGAGATTACCTCGCCCTGAACGAGGACCTGCGCTCCTGGACCGCGGCGGACACGGCGGCT
CAGGTCACCCAGCGCAATGCTGAGGCGGCAGGTGATGCGGCGCGTGTGAGGATCTACCTG
GAGGGCAAGTGCGTGGAGTGGCTCCGCAGATACCTGGAGACCGGGAAGGACACGCTGCTG
CGCGCAGGC
>LfL2098
GGCTCCCACTCCCTGAGGTATGTCTACACCGCCGTGTCCCGGCCCGGCCTCGGGGAGCCC
CGCTTCATCTCTGTCGGCTACGTGGACGACACGCAGTTCGTGCGGTTCGACAGCGACGCC
GCGAACCCTAGGGAAGAACCGCGGGCGCGGTGGGTGGAGAAGGAGGGGCCCGAATATTGG
AATGAGCAGACGCGGATAGTCAAGACCACCGCACAGACTTTCCGAGTGGACCTGAACACC
CTGCGCGGCTACTACAACCAGAGCGAGGCCGGGTCTCACACCCTCCAGTGTATGTATGGC
TGCGACGTGGGGCCGGACGGGCGTCTCCTCCGCGGGTATGAGCAGTTCGGCTACGACGGC
AGAGATTACCTCGCCCTGAACGAGGACCTGCGCTCCTGGACCGCGGCGGACACGGCGGCT
CAGATCTCCAAGCGCAAGTTTGAGGCGGCAGGTGAGGCGGAGGCACAGAGGAACTACCTG
GAGGGCCGGTGCGTGGAGTGGCTCCGCAGATACCTGGAGATCGGGAAGGACACGCTGCAG
CGCGCAGAC
>LfL2099
GGCTCCCACTCCCTGAGGTATTTCAGCACCGCCGTGTCCCGGCCCGGCCTCGGGGAGCCC
CGCTTCCTCACCGTCGGCTACGTGGACGACACGCAGTTCGTGCGGTTCGACAGCGACGCC
CCGAACCCGAGGAAAGAACCGCGGGCGCGGTGGGTGGAGCAGGAGGGGCCGGAGTACTGG
GATCGCGAGACGCAAATCTCCAAGGAAAACGCACAGACTTTCCGAGTGAACCTGAACACC
CTGCGCGGCTACTACAACCAGAGCGAGGCCGGGTCTCACACCCTCCAGTGTATGTATGGC
TGCGACGTGGGGCCGGACGGGCGTCTCCTCCGCGGGTATGAGCAGTTCGGCTACGACGGC
AGAGATTACCTCGCCCTGAACGAGGACCTGCGCTCCTGGACCGCGGCGGACACGGCGGCT
CAGATCTCCAAGCGCAAGTGGGAGAAGGAAGGTGCTGCGGAGGCAGAAAGGAACTACCTG
GAGGGCCGGTGCTTGGAGTGGCTCCGCAGATACCTGGAGACCGGGAAGGACACGCTGCTG
CGCGCAGAC
>LfL2100
GGCTCCCACTCCCTGAGGTATGTCTACACCGCCGTGTCCCGGCCCGGCCGCGGGGAGCCC
CGCTTCATCGCCGTCGGCTACGTGGATGACACGCAGTTCGTGCGGTTCGACAGCGAAGCC
CGGAATCCGAGGATGGAGCCGCGGGCGCGGTGGGCGGAGCAGGAGGGGCCGGAGTATTGG
GATCAGGAGACGAGAATGGCCAAGGACGCCGCACAGAATTTCCGAGTGAACCTGAACACC
CTGCGCGGCTACTACAACCAGAGCGAGGCCGGGTCTCACACCGTCCAGGCGATGTGCGGC
TGCGACGTGGGGCCGGACTGGCGCCTCCTCCGCGGGTTCATGCAGTACGGCTACGACGGC
AGAGATTACCTCGCCCTGAACGAGGACCTGCGCTCCTGGACCGCGGCGGATGCGGCGGCT
CAGATCTCCAAGCGCAAGATTGAGGCTGCAGGTGGTGCGGAGGGACACAGGAACTACTTT
GAGGGCCTGTGCGTGGAGATGCTCCGCAGATACCTGGAGAAAGGGAAGGACACGCTGCAG
CGTGCAGAC
>LfL2101
GGCTCCCACTCCCTGAGCTATTTCGGCACCTGCGTGTCCCGGCCCGGCCTCGGGGAGCCG
CGTTTCATTGCCGTCGGCTACGTGGACGACACGCAGTTCGCGCGGTTCGACAGCGACGCC
CCGAATCCGAGAATGGAGCCGCGGGCGCCGTGGATGGAGCAGGAGGGGCCGGAATACTGG
GAAGAGATGACACGAGATGCCAAGAAAGCTCAACAGAGATTGCGATCAGGCTTGAACACC
ATGCGCGGTTTCTACAACGAGAGCGAGGCCGTGTCTCACACCTCCCAGTGGGTGTTTGCC
TGCGTCGTGGGGCCGGACGGGCGCCTCCTCCGCGGGATCTGGCAGACCGCCTATGACGGT
GCGGACTACATCTCCCTGAACGAAGACCTGCGCTCCTGGACCGCGGCGGACACGGCGGCT
CAGATCACCAAGCGCAAGTGGGAAATCTCCGGTGAGGCAGAGTTCCAGCGGAACTACCTG
GAGGGCAAGTGCGTGCAGTGGCTCCACAGACACCTGGAGACCGGAAAGGACACGCTGCTG
CGGGCAGAC
>LfL2102
GGCTCCCACTCCCTGAGATATTTCTTCACCGCCGTGTCCCGGCCCGGCCGCGGGGAGCCC
CGCTTCATCGCCGTCGGCTACGTGGACGACACGCAGTTCGTGCGGTTCGACAGCGACGCC
CCGGATCCGAGGATGGAGCCGCGGGCGCGGTGGGTGGAGCAGGAGGGGCCGGAGTATTGG
GATCGGGAGACGCGAAGGGCCAAGGACACCGCACAGATTTTCCGAGTGAACCTGAACACC
CTGCGCGGCTACTACAACCAGAGCGAGGCCGGGTCTCACACCCTCCAGCTGATGTCCGGC
TGCTACGTGGGGCCGGACGGGCGTCTCCTCCGCGGGTACAGTCAGTTCGGCTACGACGGC
AGAGATTACCTCGCCCTGAACGACGACCTGCGCTCCTGGACCGCGGCGGACACGGCGGCT
CAGATCTCCAAGCGCAAGACAGAGGCGGCAGGTGGTGCGGACGGCGAGAGGAATTACCTG
GTGGGCGAGTGCGTGGAGGGGCTCCGCAGATACCTTGAGAAAGGGAAGGACACGCTGCTG
CGCGCAGAC
>LfL2103
GGCTCCCACTCCCTGAGATATTTCTACACCGCCGTGTCCCGGCCCGGCCGCGGGGAGCCC
CGCTTCATCGCCGTCGGCTACGTGGACGACACGCAGTTCGTGCGGTTCGACAGCGACGCC
CCGGATCCGAGGGAGGAACCTCGGGCGCGGTGGGTGGAGCAGGAGGGGCCGGAGTATTGG
GATCGAAACACGAGGATCTACAAGGACACCGCACAGATTTTCCGAGTGAACCTGAACACC
GCACTCGGCTACTACAACCAGAGCGAGGCCGGGTCTCACACCGTCCAGGAGATGTACGGC
TGTGATGTGGGGCCGGACGGGCGTCTCCTCCGCGGGTATGATCAGTACGGCTACGACGGC
AGAGATTACATCGCCCTGAACCAGGACCTGCGCTCCTGGACCGCGGCGGACACGGCGGCT
CAGATCACCCAGCGCAAGTGGGAGAAGGAAGGTGCGGCGGAGGCACACAGGAACTACCTG
GAGGGCCGGTGCGTGGAGGGGCTCCGCAGATACCTGGAGATCGGGAAGGACACGCTGCTG
CGCGCAGAC
>LfL2104
GGCTCCCACTCCCTGAGGTATTTCCTCACCGCCGTGTCCCGGCCCGGCCGCGGGGAGCCC
CGCTTCATCGCCGTCGGCTACGTGGACGACACGCAGTTCGTGCGGTTCGACAGCGACGCC
CGGGATCCGAGGATGGAGCCGCGGACGCGGTGGATAGAGCAGGAGGGGCCGGAGTATTGG
GATGAGGAGACGCGGATAGCCAAGGACGGCATACAGACTTTCCGAGCGAACCTGAACACC
CTGCGCGGCTACTACAACCAGAGCGAGGCCGGGTCTCACACCCTCCAGCTGATGTTCGGC
TGCGACGTGGGGCCGGACGGGCGTCTCCTCCGCGGGTATGAGCAGTTCGGCTACGACGGC
AGAGATTACCTCGCCCTGAACGAGGACCTGCGCTCCTGGACCGCGGCGGACACGGCGGCT
CAGATCTCCAAGCGCAAGTGGGAGAAGGAAGGTGCGGCGGAGGCACACAGGAACTACCTG
GAGGGCGAGTGCGTGGAGGGGCTCCGCAGATACCTGGAGATCGGGAAGGACACGCTGCAG
CGCGCAGac
>LfL2105
GGCTCCCACTCCCTGAGGTATTTCCTCACCGCCGTGTCCCGGCCCGGCCGCGGGGAGCCC
CGCTTCATCGCCGTCGGCTACGTGGACGACACGCAGTTCCTGCGGTTCGACAGCGACGCC
CCGCATCCAAGGTTGGAGCCGCGGGCGCGGTGGGTGGAGCAGGAGGGGCCGGAGTATTGG
GATGAGGAGACGCGGATAGCCAAGGACGGCATACAGACTTTCCGAGCGAACCTGAACACC
CTGCGCGGCTACTACAACCAGAGCGAGGCCGGGTCTCACACCCTCCAGAATATGCACGGC
TGTGGCGTGGGGCCGGACGGGCGTCTCCTCCGCGGGTTCATGCAGTTCGGCTACGACGGC
AGAGATTACATCGCCTTGAACGAGGACCTGCGCTCCTGGACCGCGGCGGACACGGCGGCT
CGGATCACCCAGCGCAAGTGGGAGGCGTTAGGTGCTGCGGAGGAACAAAGGAACTACTTT
GAGGGCAAGTGTGTGAACTTGCTCCGCAGACACCTGGAGAACGGGAAGGACACGCTGCTG
CGCACAAAC
